# Supplementary material for: Polyoxovanadate-Based Cyclomatrix Polyphosphazene Microspheres as Efficient Heterogeneous Catalysts for the Selective Oxidation and Desulfurization of Sulfides
Source: Molecules. 2022 Dec 5;27(23):8560. doi: 10.3390/molecules27238560 (PMC9738953; doi:10.3390/molecules27238560)
Supplement: Supplementary file 1 [file molecules-27-08560-s001.zip]

Archive with 1 entries (1 files):
- molecules-2038994-supplementary.pdf
